# Supplementary material for: Visible Light Enhancement of Biocarbon Quantum-Dot-Decorated TiO2 for Naphthalene Removal
Source: Molecules. 2024 Jun 6;29(11):2708. doi: 10.3390/molecules29112708 (PMC11173786; doi:10.3390/molecules29112708)
Supplement: Supplementary file 1 [file molecules-29-02708-s001.zip]

Archive with 1 entries (1 files):
- molecules-2982018-supplementary.pdf
